# Supplementary material for: PLLA Coating of Active Implants for Dual Drug Release
Source: Molecules. 2022 Feb 19;27(4):1417. doi: 10.3390/molecules27041417 (PMC8875406; doi:10.3390/molecules27041417)
Supplement: Supplementary file 1 [file molecules-27-01417-s001.zip]

Archive with 1 entries (1 files):
- molecules-1604720-supplementary.pdf
